# Supplementary material for: A Deep Learning Analysis Reveals Nitrogen-Doped Graphene Quantum Dots Damage Neurons of Nematode Caenorhabditis elegans
Source: Nanomaterials (Basel). 2021 Dec 7;11(12):3314. doi: 10.3390/nano11123314 (PMC8703693; doi:10.3390/nano11123314)
Supplement: Supplementary file 1 [file nanomaterials-11-03314-s001.zip]

Archive with 1 entries (1 files):
- nanomaterials-1420715-supplementary.pdf
